# Supplementary material for: Genetic Diversity and Population Structure of Fusarium commune Causing Strawberry Root Rot in Southcentral China
Source: Genes (Basel). 2022 May 18;13(5):899. doi: 10.3390/genes13050899 (PMC9140712; doi:10.3390/genes13050899)
Supplement: Supplementary file 1 [file genes-13-00899-s001.zip]

Archive with 7 entries (6 files):
- genes-1696969-supplementary/
- genes-1696969-supplementary/Supplementary Figure S1.pptx
- genes-1696969-supplementary/Supplementary Figure S2_tef1_strain relationships.png
- genes-1696969-supplementary/Supplementary Figure S3_SSR_strain relationships.pdf
- genes-1696969-supplementary/Supplementary Figure S4 (K=6).jpg
- genes-1696969-supplementary/Supplementary Table S1.xlsx
- genes-1696969-supplementary/Supplementary_Tables S2 and S3.pdf
