# Supplementary material for: Genetic Diversity and Population Structure of Fusarium commune Causing Strawberry Root Rot in Southcentral China
Source: Genes (Basel). 2022 May 18;13(5):899. doi: 10.3390/genes13050899 (PMC9140712; doi:10.3390/genes13050899)
Supplement: Supplementary file 1 [file genes-13-00899-s001.zip › genes-1696969-supplementary/Supplementary Table S1.xlsx]

## Sheet: Table S1
Sepplementary Table S1: Information about the 30 tested SSR markers using eight strains of Fusarium commune
Primer name	Primer sequences (5'-->3')	G58-C-HN	G297-C-YD2	G26-B-GY	G179-A-WL1	G163-B-HR	G106-B-XX	G338-B-LF	G305-C-LS	No. alleles	No. strains amplified
CM1	F-ACGTTGGGAAACAGAGATGG; R-AAGCCAAGAGCCAAGACAAA	180	183	170	170	170	170	170	170	3	8
CM2	F-CTTGGAGCCAGAGAAAGTGG; R-CCTATTGGCAACGGACGTAT	259	256	259	259	259	259	259	259	2	8
CM3	F-ACTGGACCACTAATGCCAGG; R-TATGAAAGCTCCTCAGCGGT	185	188	186	186	186	186	186	186	3	8
CM4	F-ACTGGACCACTAATGCCAGG; R-TATGAAAGCTCCTCAGCGGT	185	188	186	186	186	186	186	186	3	8
CM5	F-TGCGCGTTTCATAATCTACG; R-CGTTCAGCTATCCAACCCAT			141		137			143	3	3
CM6	F-ACCTTCGGGCTTGGTTAGTT; R-CCTCCTCCTCCTCATCATCA	176		176	197	173	182	191	176	5	7
CM7	F-CAATGCCTATTGGAATGCCT; R-TCCGGAACGTATTTTTCCTG	276		279	279	281	279	282	282	4	7
CM8	F-GCACCAAGAGGGATGAAAAA; R-TCAGCCAGGCTTTCAATACC			158	155	159				3	3
CM9	F-AAATGACCACTAGGCCGTTG; R-ACTGCATTTTGGCTACCACC	147	147	147	147	147	147	147	147	1	8
CM10	F-CGAATTCTAGAACCCCACCA; R-GAATGGCCTCTGAAGCTCAC		228			255	250	250		3	3
CM11	F-ACGACCCAAGTCTGGATGAC; R-TCCCTTGTCTACACCCCAAG		263	263	263			267	271	3	5
CM12	F-GATGGCATCACATAAACCCC; R-AGTCACCAACTGACCTTGGG	173	173	175	175			173	175	2	6
CM13	F-GTGTTGGTTGGTGGTGTCTG; R-ATTTGGAGCAGCGACAGTTT	129	129	145	134	134	140		140	4	7
CM14	F-TGTAACCCTTGTCCCCAGAG; R-CCGTGTGTGTGTGTGTGTGT	136	126	132		136	136	136	136	3	7
CM15	F-ACTGAAGACGGAAGAAGCCA; R-CTTGGCGTTCAAAAGGAGAG	232	243	225	223	219	221	225	225	6	8
CM16	F-GTCTCGATTTCAGAGCCCAG; R-AAGGCCTCTTGTTGCTTGAA	168		168	170	168	168	170	170	2	7
CM17	F-ACGATGGCAACCTGGATTAG; R-TCGACAAGAGCACCATCAAG	118	118	118	118	118	118	118	118	1	8
CM18	F-GTGAAGGTCTTTGAGGCGAG; R-AGAAGCCCCCTAAAGCTCAG	164	164	155	175	164	187	170	170	5	8
CM19	F-GTTGCTGTTGCTGTTGCTGT; R-CCAAATTATATGATGGGCGG	124	118	124	124	124	124	124	124	2	8
CM20	F-ATCTGCATAAGGCAACGGTC; R-CATCGAGTCAATGACAACCG	106	104	98	98	98	98	98	98	3	8
CM21	F-GGCAAAAAGGTGATCCTCAA; R-AATCACGTACCCCTGCACTC	218		218	214	209	214	197	214	4	7
CM22	F-GTTGATCAATTCCCGCTGAT; R-AATGGACCGAAAGATTGACG	257	259	268	261	317	268	268	272	6	8
CM23	F-ACTCTCCAGCGCCGTATCTA; R-TGACCTTAACGATGCAGCAG	232	129	227	232	228	227	239	239	5	8
CM24	F-GCATGTACATACTGCGTGGG; R-CAGCCCAGTTCTCAGACTCC	148	147	148	148	148	148	148	148		7
CM25	F-CAATGCTTGCTTTCTCCACA; R-CATTGAGATCGAGCAGGACA	163	145	163	168	163	163	163	163	3	8
CM26	F-AAGGTTTGGTGCATCGGTAG; R-AAGGCAATACCAACTGTGGC	159	190	159	159	159	159	159	159	2	8
CM27	F-GTCGATCACAGACGGGTTCT; R-CTTTGGTTGCGATAAGCCAT	288	277	299	306	288	294	288	288	5	8
CM28	F-GAGAGGGAGAGGGATTGACC; R-GACAGCCTCTTACAAAGCCG	224		218	230	224	230	236	224	4	7
CM29	F-ATTACATCAGGTGGCGGAAG; R-CCTTGTTTGCACAGCCAGTA	281	296	292	281	270	270	281	270	4	8
CM30	F-CCAAAAAGCCTCCCTCTTCT; R-CGCTAATGCCTTTAACTCGG	156		156	217	156	217		217	2	6
